# Supplementary material for: Quinolinecarboxamides Inhibit the Replication of the Bovine Viral Diarrhea Virus by Targeting a Hot Spot for the Inhibition of Pestivirus Replication in the RNA-Dependent RNA Polymerase
Source: Molecules. 2020 Mar 12;25(6):1283. doi: 10.3390/molecules25061283 (PMC7144022; doi:10.3390/molecules25061283)
Supplement: Supplementary file 1 [file molecules-25-01283-s001.zip › Supplemental Table 1.xlsx]

## Sheet: CSFCII#
NEW	OLD	CSFC-00#	EC50a (µM)	EC50 stdev (µM)	CC50a (µM)	S.I.b	fold increase	SMILE
analogue 1	CSFC-142	1	2.3	1.5	23	10	0.0869565	Cc1ccccc1n2ccc(n2)NC(=O)c4cc(nc3ccccc34)c5ccccc5
analogue 2	CSFC-133	2	0.02		>100		10	Cc1cccc(c1)n2ccc(n2)NC(=O)c4cc(nc3ccccc34)c5ccccc5
analogue 3	CSFC-141	3	0.6	0.1	>100	167	0.333333	Cc1ccc(cc1)n2ccc(n2)NC(=O)c4cc(nc3ccccc34)c5ccccc5
analogue 4	CSFC-131	4	0.1	0.07	>100	1000	2	Clc1ccccc1n2ccc(n2)NC(=O)c4cc(nc3ccccc34)c5ccccc5
analogue 5	CSFC-132	5	0.02		>100		10	Clc1cccc(c1)n2ccc(n2)NC(=O)c4cc(nc3ccccc34)c5ccccc5
analogue 6	CSFC-125	6	1.6	0.5	>100	63	0.125	Fc1ccccc1n2ccc(n2)NC(=O)c4cc(nc3ccccc34)c5ccccc5
analogue 7	CSFC-126	7	0.6	0.3	>100	167	0.333333	Fc1cccc(c1)n2ccc(n2)NC(=O)c4cc(nc3ccccc34)c5ccccc5
analogue 8	CSFC-128	8	0.5	0.1	>100	200	0.4	Fc1ccc(cc1)n2ccc(n2)NC(=O)c4cc(nc3ccccc34)c5ccccc5
analogue 9	CSFC-144	9	0.02		>100		10	Fc1cc(F)cc(c1)n2ccc(n2)NC(=O)c4cc(nc3ccccc34)c5ccccc5
analogue 10	CSFC-112	10	0.1	0.02	>100	1000	2	Cc1ccc(cc1)c3nc2ccccc2c(c3)C(=O)Nc4ccn(n4)c5ccccc5
analogue 11	CSFC-118	11	0.3	0.1	>100	333	0.666667	COc1ccc(cc1)c3nc2ccccc2c(c3)C(=O)Nc4ccn(n4)c5ccccc5
analogue 12	CSFC-76	12	0.1	0.6	>100	1000	2	Fc1ccccc1c3nc2ccccc2c(c3)C(=O)Nc4ccn(n4)c5ccccc5
analogue 13	CSFC-69	13	0.1	0.4	>100	1000	2	Fc1cccc(c1)c3nc2ccccc2c(c3)C(=O)Nc4ccn(n4)c5ccccc5
analogue 14	CSFC-70	14	0.1	0.3	>100	1000	2	Fc1ccc(cc1)c3nc2ccccc2c(c3)C(=O)Nc4ccn(n4)c5ccccc5
analogue 15	CSFC-102	15	0.3	0.1	>100	333	0.666667	Fc1ccccc1c3nc2c(cccc2F)c(c3)C(=O)Nc4ccn(n4)c5ccccc5
analogue 16	CSFC-123	16	0.3	0.1	>100	333	0.666667	Fc1ccc(cc1)c3nc2ccc(F)cc2c(c3)C(=O)Nc4ccn(n4)c5ccccc5
analogue 17	CSFC-91	17	1	0.1	>100	100	0.2	Fc1ccc(cc1)c3nc2ccccc2c(c3)C(=O)Nc4ccn(n4)c5ccc(OC)cc5
analogue 18	CSFC-107	18	0.6	0.06	>100	167	0.333333	COc1ccc(cc1F)c3nc2ccccc2c(c3)C(=O)Nc4ccn(n4)c5ccccc5
analogue 19	CSFC-111	19	0.4	0.1	>100	250	0.5	Clc1ccccc1c3nc2ccccc2c(c3)C(=O)Nc4ccn(n4)c5ccccc5
analogue 20	CSFC-47	20	1.7	1.1	>100	59	0.117647	O=C(Nc1ccn(n1)c2ccccc2)c4cc(nc3ccccc34)c5cccs5
analogue 21	CSFC-93	21	0.06	0.02	>100	1667	3.33333	O=C(Nc1ccn(n1)c2ccccc2)c4cc(nc3ccc(F)cc34)c5cccs5
analogue 22	CSFC-97	22	4.1	2.4	>100	24	0.0487805	O=C(Nc1ccn(n1)c2ccccc2)c4cc(nc3ccc(I)cc34)c5cccs5
analogue 23	CSFC-122	23	0.6	0.3	>100	167	0.333333	O=C(Nc1ccn(n1)c2ccccc2)c4cc(nc3ccc(Br)cc34)c5cccs5
analogue 24	CSFC-100	24	0.05	0.01	>100	2000	4	O=C(Nc1ccn(n1)c2ccccc2)c4cc(nc3c(F)cccc34)c5cccs5
analogue 25	CSFC-109	25	0.2	0.06	13	65	1	O=C(Nc1ccn(n1)c2ccccc2)c4cc(nc3c(Cl)cccc34)c5cccs5
analogue 26	CSFC-53	26	77.5	11	>100	1	0.00258065	Clc1ccc(s1)c3nc2ccccc2c(c3)C(=O)Nc4ccn(n4)c5ccccc5
analogue 27	CSFC-52	27	1.2	0.5	>100	83	0.166667	Cc1cc(sc1)c3nc2ccccc2c(c3)C(=O)Nc4ccn(n4)c5ccccc5
analogue 28	CSFC-44	28	2.3	1.5	23	10	0.0869565	O=C(Nc1ccn(n1)c2ccccc2)c4cc(nc3ccccc34)c5ccco5
analogue 29	CSFC-104	29	0.2	0.06	>100	500	1	Clc1ccc(cc1)n2ccc(n2)NC(=O)c4cc(nc3c(F)cccc34)c5ccco5
analogue 30	CSFC-92	30	0.3	0.02	>100	333	0.666667	O=C(Nc1ccn(n1)c2ccccc2)c3cc(nc4ccccc34)c5cc6ccccc6o5
analogue 31	CSFC-51	31	15.2	2.3	>100	7	0.0131579	Cc1ccc(o1)c3nc2ccccc2c(c3)C(=O)Nc4ccn(n4)c5ccccc5
analogue 32	CSFC-96	32	0.2	0.01	>100	500	1	O=C(c2cc(nc1ccccc12)c3ccccn3)Nc4ccn(n4)c5ccccc5
analogue 33	CSFC-99	33	53.6	19	72	1	0.00373134	O=C(Nc1ccn(n1)c1ccccc1)c1cc(nc2ccccc21)c1cccnc1
analogue 34	CSFC-121	34	100		>100	1	0.002	O=C(Nc1ccn(n1)c1ccccc1)c1cc(nc2ccccc21)c1ccncc1
analogue 35	CSFC-130	35	0.02		5		10	Cc1cccc(c1)n2ccc(n2)NC(=O)c4cc(nc3ccccc34)c5cccnc5
analogue 36	CSFC-140	36	0.02		16		10	Cc1ccc(cc1)n2ccc(n2)NC(=O)c4cc(nc3ccccc34)c5cccnc5
analogue 37	CSFC-127	37	100		>100		0.002	Fc1cccc(c1)n2ccc(n2)NC(=O)c4cc(nc3ccccc34)c5cccnc5
analogue 38	CSFC-129	38	1.4	0.7	68	49	0.142857	Fc1ccc(cc1)n2ccc(n2)NC(=O)c4cc(nc3ccccc34)c5cccnc5
analogue 39	CSFC-108	39	0.2	0.04	>100	500	1	O=C(c2cc(nc1ccccc12)c3cnccn3)Nc4ccn(n4)c5ccccc5
analogue 40	CSFC-143	40	0.1	0.05	>100	1000	2	O=C(c2cc(nc1ccccc12)c4cccc3ccccc34)Nc5ccn(n5)c6ccccc6
analogue 41	CSFC-146	41	0.03	0.01	>100	3333	6.66667	O=C(c2cc(nc1ccccc12)c3cc4ccccc4cc3)Nc5ccn(n5)c6ccccc6
analogue 42	CSFC-32	42	7.2	1.3	>100	14	0.0277778	O=C(Nc1cc(on1)C(C)(C)C)c3cc(nc2ccccc23)c4ccccc4
analogue 43	CSFC-17	43	100		>100	1	0.002	Cc1ccc2nc(sc2c1)NC(=O)c4ccnc3ccccc34
analogue 44	CSFC-20	44	100		>100	1	0.002	Cc1cc(nn1)NC(=O)c3cc(nc2ccccc23)c4ccccc4
analogue 45	CSFC-16	45	30	7.1	>100	3	0.00666667	O=C(c1cc(nc2ccccc12)c3ccccc3)Nc4nccs4
analogue 46	CSFC-36	46	47.2	5.6	>100	2	0.00423729	O=C(Nc1c(C)onc1C)c3cc(nc2ccccc23)c4ccccc4
analogue 47	CSFC-40	47	94	5.6	>100	1	0.00212766	Cc1cc(no1)NC(=O)c3cc(nc2ccccc23)c4ccccc4
analogue 48	CSFC-41	48	34.6	5.2	>100	3	0.00578035	O=C(Nc1cc(C)no1)c3cc(nc2ccccc23)c4ccccc4
analogue 49	CSFC-60	49	0.7	0.2	>100	143	0.285714	O=C(Nc1nc(cs1)c2ccccc2)c4cc(nc3ccccc34)c5ccccc5
analogue 50	CSFC-110	50	0.3	0.05	>100	333	0.666667	O=C(Nc2nc(c1ccccc1)c(C)s2)c4cc(nc3ccccc34)c5ccccc5
analogue 51	CSFC-114	51	1.1	0.2	>100	91	0.181818	O=C(Nc1nc(cs1)c2ccc(C)cc2)c4cc(nc3ccccc34)c5ccccc5
analogue 52	CSFC-43	52	4	3	>100	26	0.05	O=C(Nc1cc(on1)c2ccc(Br)cc2)c4cc(nc3ccccc34)c5ccccc5
analogue 53	CSFC-106	53	2.3	0.5	>100	43	0.0869565	O=C(Nc1nnc(s1)c2ccccc2)c4cc(nc3ccc(F)cc34)c5cccs5
analogue 54	CSFC-124	54	22	4.1	>100	5	0.00909091	O=C(Nc2cc(c1ccccc1)nn2)c4cc(nc3ccc(F)cc34)c5cccs5
analogue 55	CSFC-37	55	34.2	8.1	>100	3	0.00584795	O=C(Nc1c(C)onc1C)c3cc(nc2ccccc23)c4ccco4
analogue 56	CSFC-42	56	17.5	4.2	>100	6	0.0114286	O=C(Nc1cc(C)no1)c3cc(nc2ccccc23)c4ccco4
analogue 57	CSFC-94	57	100		>100	1	0.002	FC(F)(F)c1ccc2nc(sc2c1)NC(=O)c4cc(nc3ccccc34)c5ccccc5
analogue 58	CSFC-58	58	3.3	2.1	>100	30	0.0606061	CCOc1ccc2nc(sc2c1)NC(=O)c4cc(nc3ccccc34)c5ccccc5
analogue 59	CSFC-56	59	100		>100	1	0.002	CS(=O)(=O)c1ccc2nc(sc2c1)NC(=O)c4cc(nc3ccccc34)c5ccccc5
analogue 60	CSFC-105	60	0.7	0.1	>100	143	0.285714	Cc2c(nc1ccccc1c2C(=O)Nc3nc4c(C)cccc4s3)c5ccco5
analogue 61	CSFC-55	61	100		>100	1	0.002	Clc1cc2nc(sc2cc1)NC(=O)c4cc(nc3ccccc34)c5ccco5
analogue 62	CSFC-54	62	100		>100	1	0.002	Fc1cc2nc(sc2cc1)NC(=O)c4cc(nc3ccccc34)c5ccco5
analogue 63	CSFC-57	63	0.5	0.2	>100	200	0.4	CCOc1ccc2nc(sc2c1)NC(=O)c4cc(nc3ccccc34)c5ccco5
analogue 64	CSFC-90	64	3	1.2	>100	33	0.0666667	Cc1cccc2sc(nc12)NC(=O)c4cc(nc3ccccc34)c5cc6ccccc6o5
analogue 65	CSFC-49	65	0.7	0.2	>100	143	0.285714	Cc1ccc(o1)c3nc2ccccc2c(c3)C(=O)Nc4nc5c(C)cccc5s4
analogue 66	CSFC-86	66	0.3	0.1	>100	333	0.666667	O=C(c2cc(nc1ccccc12)c3cc(oc3C)C)Nc4nc5ccc(cc5s4)OC
analogue 67	CSFC-46	67	0.2	0.008	>100	500	1	Cc1cccc2sc(nc12)NC(=O)c4cc(nc3ccccc34)c5cccs5
analogue 68	CSFC-78	68	0.1	0.3	>100	1000	2	Cc1cccc2sc(nc12)NC(=O)c4cc(nc3ccccc34)c5ccsc5
analogue 69	CSFC-89	69	0.6	0.1	>100	167	0.333333	COc1cccc2sc(nc12)NC(=O)c4cc(nc3ccccc34)c5cccs5
analogue 70	CSFC-82	70	0.2	0.06	>100	500	1	O=C(c2cc(nc1ccccc12)c3ccsc3)Nc4nc5ccc(cc5s4)OC
analogue 71	CSFC-48	71	14	0.7	14 ± 0.7	1	0.0142857	Clc1ccc(s1)c3nc2ccccc2c(c3)C(=O)Nc4nc5c(C)cccc5s4
analogue 72	CSFC-85	72	0.3	0.1	>100	333	0.666667	Clc1cc(c(Cl)s1)c3nc2ccccc2c(c3)C(=O)Nc4nc5c(C)cccc5s4
analogue 73	CSFC-50	73	1.9	1.1	>100	53	0.105263	Cc1cc(sc1)c3nc2ccccc2c(c3)C(=O)Nc4nc5c(C)cccc5s4
analogue 74	CSFC-61	74	0.2	0.05	>100	500	1	Fc1ccccc1c3nc2ccccc2c(c3)C(=O)Nc4nc5ccc(C)cc5s4
analogue 75	CSFC-62	75	25	5	25 ± 5	1	0.008	Fc1cccc(c1)c3nc2ccccc2c(c3)C(=O)Nc4nc5c(C)cccc5s4
analogue 76	CSFC-66	76	0.2	0.04	>100	500	1	Fc1ccc(cc1)c3nc2ccccc2c(c3)C(=O)Nc4nc5c(C)cccc5s4
analogue 77	CSFC-67	77	0.9	0.4	>100	111	0.222222	Fc1cccc(c1)c3nc2ccccc2c(c3)C(=O)Nc4nc5ccc(cc5s4)OC
analogue 78	CSFC-68	78	0.2	0.08	>100	500	1	Fc1ccc(cc1)c3nc2ccccc2c(c3)C(=O)Nc4nc5ccc(cc5s4)OC
analogue 79	CSFC-113	79	0.4	0.2	>100	250	0.5	Clc1ccccc1c3nc2ccccc2c(c3)C(=O)Nc4nc5c(C)cccc5s4
analogue 80	CSFC-117	80	1.7	0.8	>100	59	0.117647	COc1ccc(cc1)c3nc2ccccc2c(c3)C(=O)Nc4nc5c(C)cccc5s4
analogue 81	CSFC-119	81	2.5	1.2	>100	40	0.08	COc1ccc(cc1F)c3nc2ccccc2c(c3)C(=O)Nc4nc5c(C)cccc5s4
analogue 82	CSFC-120	82	0.2	0.07	>100	500	1	Cc1ccc(cc1)c3nc2ccccc2c(c3)C(=O)Nc4nc5c(C)cccc5s4
analogue 83	CSFC-59	83	54	14	>100	2	0.0037037	Cc1cccc2sc(nc12)NC(=O)c4cc(nc3ccccc34)c5cccn5
analogue 84	CSFC-88	84	0.2	0.06	>100	500	1	Cn1cccc1c3nc2ccccc2c(c3)C(=O)Nc4nc5c(C)cccc5s4
analogue 85	CSFC-115	85	0.2	0.1	>100	500	1	Cc1cccc2sc(nc12)NC(=O)c4cc(nc3ccccc34)c5ccncc5
analogue 86	CSFC-116	86	0.3	0.1	>100	333	0.666667	Cc1cccc2sc(nc12)NC(=O)c4cc(nc3ccccc34)c5cnccn5
analogue 87	CSFC-72	87	8.7	4.5	>100	11	0.0229885	Cc1cc2c(cc1)nc(cc2C(=O)Nc3nc4c(C)cccc4s3)c5ccco5
analogue 88	CSFC-74	88	100		>100	1	0.002	OCc1cc2c(cc1)nc(cc2C(=O)Nc1nc2c(C)cccc2s1)c1ccco1
analogue 89	CSFC-71	89	0.1	0.03	>100	1000	2	Fc1cc2c(cc1)nc(cc2C(=O)Nc3nc4c(C)cccc4s3)c5ccco5
analogue 90	CSFC-84	90	11.5	6	>100	9	0.0173913	Clc1cc2c(cc1)nc(cc2C(=O)Nc3nc4c(C)cccc4s3)c5ccco5
analogue 91	CSFC-75	91	5.3	2.1	>100	19	0.0377358	Cc5cc1c(nc(cc1C(=O)Nc2nc3c(C)cccc3s2)c4ccco4)c(C)c5
analogue 92	CSFC-80	92	0.9	0.5	>100	111	0.222222	Fc5cccc1c5nc(cc1C(=O)Nc2nc3c(C)cccc3s2)c4ccco4
analogue 93	CSFC-79	93	2.5	2	>100	40	0.08	FC(F)(OF)c1cc2c(cc1)nc(cc2C(=O)Nc1nc2c(C)cccc2s1)c1ccco1
analogue 94	CSFC-73	94	11.5	6	>100	9	0.0173913	O=C(c2cc(nc1ccc(cc12)C)c3ccco3)Nc4nc5ccc(cc5s4)OC
analogue 95	CSFC-81	95	24.5	12.4	>100	4	0.00816327	Clc1cc2c(cc1)nc(cc2C(=O)Nc3nc4ccc(cc4s3)OC)c5ccco5
analogue 96	CSFC-63	96	18.8	0.9	>100	5	0.0106383	Fc1cc2c(cc1)nc(cc2C(=O)Nc3nc4ccc(cc4s3)OC)c5ccco5
analogue 97	CSFC-64	97	16	7.2	>100	6	0.0125	O=C(c2cc(nc1ccc(OC)cc12)c3ccco3)Nc4nc5ccc(cc5s4)OC
analogue 98	CSFC-77	98	100		>100	1	0.002	FC(F)(F)Oc1cc2c(cc1)nc(cc2C(=O)Nc3nc4ccc(cc4s3)OC)c5ccco5
analogue 99	CSFC-65	99	5.8	0.02	>100	17	0.0344828	O=C(c2cc(nc1c2cc(cc1C)C)c3ccco3)Nc4nc5ccc(cc5s4)OC
analogue 100	CSFC-83	100	0.07	0.05	>100	1429	2.85714	Fc5cccc1c5nc(cc1C(=O)Nc2nc3ccc(cc3s2)OC)c4ccco4
analogue 101	CSFC-101	101	0.3	0.08	23.2	77	0.666667	Fc5cccc1c5nc(cc1C(=O)Nc2nc3c(C)cccc3s2)c4cccs4
analogue 102	CSFC-98	102	0.2	0.09	>100	500	1	Clc5cccc1c5nc(cc1C(=O)Nc2nc3c(C)cccc3s2)c4cccs4
analogue 103	CSFC-95	103	3.1	0.1	>100	32	0.0645161	Brc1cc2c(cc1)nc(cc2C(=O)Nc3nc4c(C)cccc4s3)c5cccs5
analogue 104	CSFC-103	104	0.5	0.2	>100	200	0.4	Fc1ccccc1c3nc2c(cccc2F)c(c3)C(=O)Nc4nc5c(C)cccc5s4
CSF-C00 TO502-2403	CSFC-45		0.2	0.06

## Sheet: CSFCI#
NEW	OLD	structures	CSFC0#	EC50 (µM)	STDEV EC50 (µM)	CC50 (µM)	S.I.	Fold increase	smiles
analogue 1	CSFC-13		1	1.2	0.5	>100	13	0.0583333	O=C(Nc1nc2ccccc2s1)c1cc(nc2ccccc21)c1ccccc1
analogue 2	CSFC-1		2	0.3	0.3	>100	333	0.233333	Cc1cccc2sc(nc12)NC(=O)c1cc(nc2ccccc21)c1ccccc1
analogue 3	CSFC-19		3	0.4	0.5	>100	250	0.175	COc1cccc2sc(nc12)NC(=O)c1cc(nc2ccccc21)c1ccccc1
analogue 4	CSFC-15		4	0.8	0.6	>100	125	0.0875	Clc1cccc2sc(nc21)NC(=O)c1cc(nc2ccccc21)c1ccccc1
analogue 5	CSFC-2		5	5.7	5	>100	18	0.0122807	Cc1ccc2nc(NC(=O)c3cc(nc4ccccc43)c3ccccc3)sc2c1
analogue 6	CSFC-9		6	0.3	0.2	>100	333	0.233333	COc1ccc2nc(NC(=O)c3cc(nc4ccccc43)c3ccccc3)sc2c1
analogue 7	CSFC-10		7	0.5	0.02	>100	200	0.14	Clc1ccc2nc(NC(=O)c3cc(nc4ccccc43)c3ccccc3)sc2c1
analogue 8	CSFC-12		8	>100		46.8	0.5	0.0007	[O-][N+](=O)c1ccc2nc(NC(=O)c3cc(nc4ccccc43)c3ccccc3)sc2c1
analogue 9	CSFC-14		9	1.4	0.3	>100	71	0.05	Brc1ccc2nc(NC(=O)c3cc(nc4ccccc43)c3ccccc3)sc2c1
analogue 10	CSFC-18		10	0.3	0.03	>100	333	0.233333	Fc1ccc2nc(NC(=O)c3cc(nc4ccccc43)c3ccccc3)sc2c1
analogue 11	CSFC-11		11	0.3	0.01	>100	333	0.233333	Cc1cc2nc(NC(=O)c3cc(nc4ccccc43)c3ccccc3)sc2cc1C
analogue 12	CSFC-21		12	>100		>100	1	0.0007	O=C(c1cc(nc2ccccc21)c1ccccc1)N(C)c1nc2ccc(C)cc2s1
analogue 13	CSFC-3		13	>100		>100	1	0.0007	O=C(Nc1nc2ccccc2[NH]1)c1cc(nc2ccccc21)c1ccccc1
analogue 14	CSFC-4		14	>100		>100	1	0.0007	O=C(Nc1nc2ccccc2n1C)c1cc(nc2ccccc21)c1ccccc1
analogue 15	CSFC-5		15	>100		>100	1	0.0007	Clc1cc2nc(NC(=O)c3cc(nc4ccccc43)c3ccccc3)oc2cc1
analogue 16	CSFC-134		16	>100		>100	1	0.0007	O=C(Nc1ccccc1)c1cc(nc2ccccc12)c1ccccc1
analogue 17	CSFC-137		17	>100		>100	1	0.0007	Oc1ccccc1NC(=O)c1cc(nc2ccccc12)c1ccccc1
analogue 18	CSFC-138		18	>100		>100	1	0.0007	COc1cccc(c1)NC(=O)c1cc(nc2ccccc12)c1ccccc1
analogue 19	CSFC-139		19	>100		>100	1	0.0007	COc1ccc(cc1)NC(=O)c1cc(nc2ccccc12)c1ccccc1
analogue 20	CSFC-6		20	>100		>100	1	0.0007	O=C(Nc1ccccn1)c1cc(nc2ccccc21)c1ccccc1
analogue 21	CSFC-7		21	>100		>100	1	0.0007	O=C(Nc1cccnc1)c1cc(nc2ccccc21)c1ccccc1
analogue 22	CSFC-8		22	>100		>100	1	0.0007	O=C(Nc1ccncc1)c1cc(nc2ccccc21)c1ccccc1
analogue 23	CSFC-28		23	>100		>100	1	0.0007	Cc1ccc2nc(NC(=O)c3cc4ccccc4[NH]3)sc2c1
analogue 24	CSFC-26		24	>100		>100	1	0.0007	Cn1c2ccccc2cc1C(=O)Nc1nc2ccc(C)cc2s1
analogue 25	CSFC-30		25	>100		>100	1	0.0007	Cc1ccc2nc(NC(=O)c3ncc[NH]3)sc2c1
analogue 26	CSFC-33		26	46	30	>100	2	0.00152174	Cn1ccnc1C(=O)Nc1nc2ccc(C)cc2s1
analogue 27	CSFC-35		27	0.3	0.1	>100	333	0.233333	Cc1cccc2sc(nc12)NC(=O)c1cc(nc2ccccc21)c1ccco1
analogue 28	CSFC-38		28	0.09	0.003	>100	1111	0.777778	COc1ccc2nc(NC(=O)c3cc(nc4ccccc43)c3ccco3)sc2c1
analogue 29	CSFC-39		29	0.6	0.2	>100	167	0.116667	Cc1cc2nc(NC(=O)c3cc(nc4ccccc43)c3ccco3)sc2cc1C
analogue 30	CSFC-148		30	0.3	0.2	20.0 ± 1.6	67	0.233333	FC(F)(F)c1cccc2sc(nc12)NC(=O)c1cc(nc2ccccc21)c1ccccc1
analogue 31	CSFC-150		31	0.1	0.1	8.0 ± 1.0	80	0.7	Fc1cccc2sc(nc12)NC(=O)c1cc(nc2ccccc21)c1ccccc1
analogue 32	CSFC-145		32	<0.02		>100		0.0007	Cc1c(C)ccc2sc(nc12)NC(=O)c1cc(nc2ccccc21)c1ccccc1
analogue 33	CSFC-147		33	0.01	0.02	6.2 ± 1.1	155	7	Fc1cc(Br)cc2sc(nc12)NC(=O)c1cc(nc2ccccc21)c1ccccc1
analogue 34	CSFC-149		34	0.2	0.1	>100	500	0.35	Cc1cc2nc(NC(=O)c3cc(nc4ccccc43)c3ccccc3)sc2c(C)c1
analogue 35	CSFC-29		35	>100		>100	1	0.0007	Cc1ccc2nc(NC(=O)c3ccccc3)sc2c1
analogue 36	CSFC-22		36	>100		>100	1	0.0007	Cc1ccc2nc(NC(=O)c3ccncc3)sc2c1
analogue 37	CSFC-27		37	>100		>100	1	0.0007	[O-][n+]1ccc(cc1)C(=O)Nc1nc2ccc(C)cc2s1
analogue 38	CSFC-23		38	>100		>100	1	0.0007	Cc1ccc2nc(NC(=O)c3cccnc3)sc2c1
analogue 39	CSFC-25		39	>100		>100	1	0.0007	Cc1ccc2nc(NC(=O)c3ccccn3)sc2c1
analogue 40	CSFC-24		40	>100		>100	1	0.0007	Cc1ccc2nc(NC(=O)c3cccc4ccccc43)sc2c1
analogue 41	CSFC-31		41	>100		>100	1	0.0007	Oc1nc2ccccc2c(c1)C(=O)Nc1nc2ccc(C)cc2s1
CSFC-0 TO505-6180	CSFC-34			0.07	0.02
