# Supplementary material for: Quinolinecarboxamides Inhibit the Replication of the Bovine Viral Diarrhea Virus by Targeting a Hot Spot for the Inhibition of Pestivirus Replication in the RNA-Dependent RNA Polymerase
Source: Molecules. 2020 Mar 12;25(6):1283. doi: 10.3390/molecules25061283 (PMC7144022; doi:10.3390/molecules25061283)
Supplement: Supplementary file 1 [file molecules-25-01283-s001.zip › Supplemental Table 2.xlsx]

## Sheet: Compsition
Comp. No.	Series	SeriesNum	Name	EC50a (uM)	pEC50	Set		Set
1	CSFC-00	1	CSFC-001	2.3	5.63827	Excluded (ACF)		Train: Trainig Set External: External validation set Excluded (Pot): Compound excluded from modeling due to have an undetermined bioactivity Excluded (ACF): Compound excluded from modeling for being an Activity Cliffs Generator
2	CSFC-00	2	CSFC-002	0.02	7.69897	Train
3	CSFC-00	3	CSFC-003	0.6	6.22185	Train
4	CSFC-00	4	CSFC-004	0.1	7	Train
5	CSFC-00	5	CSFC-005	0.02	7.69897	External
6	CSFC-00	6	CSFC-006	1.6	5.79588	Train
7	CSFC-00	7	CSFC-007	0.6	6.22185	External
8	CSFC-00	8	CSFC-008	0.5	6.30103	Train
9	CSFC-00	9	CSFC-009	0.02	7.69897	Train
10	CSFC-00	10	CSFC-0010	0.1	7	Train
11	CSFC-00	11	CSFC-0011	0.3	6.52288	Train
12	CSFC-00	12	CSFC-0012	0.1	7	Train
13	CSFC-00	13	CSFC-0013	0.1	7	External
14	CSFC-00	14	CSFC-0014	0.1	7	Train
15	CSFC-00	15	CSFC-0015	0.3	6.52288	Train
16	CSFC-00	16	CSFC-0016	0.3	6.52288	Train
17	CSFC-00	17	CSFC-0017	1	6	Train
18	CSFC-00	18	CSFC-0018	0.6	6.22185	Train
19	CSFC-00	19	CSFC-0019	0.4	6.39794	Train
20	CSFC-00	20	CSFC-0020	1.7	5.76955	External
21	CSFC-00	21	CSFC-0021	0.06	7.22185	Train
22	CSFC-00	22	CSFC-0022	4.1	5.38722	External
23	CSFC-00	23	CSFC-0023	0.6	6.22185	Train
24	CSFC-00	24	CSFC-0024	0.05	7.30103	External
25	CSFC-00	25	CSFC-0025	0.2	6.69897	External
26	CSFC-00	26	CSFC-0026	77.5	4.1107	Excluded (ACF)
27	CSFC-00	27	CSFC-0027	1.2	5.92082	External
28	CSFC-00	28	CSFC-0028	2.3	5.63827	Train
29	CSFC-00	29	CSFC-0029	0.2	6.69897	Train
30	CSFC-00	30	CSFC-0030	0.3	6.52288	Train
31	CSFC-00	31	CSFC-0031	15.2	4.81816	Excluded (ACF)
32	CSFC-00	32	CSFC-0032	0.2	6.69897	Train
33	CSFC-00	33	CSFC-0033	53.6	4.27084	Excluded (ACF)
34	CSFC-00	34	CSFC-0034	100	4	Excluded (ACF)
35	CSFC-00	35	CSFC-0035	0.02	7.69897	Train
36	CSFC-00	36	CSFC-0036	0.02	7.69897	Train
37	CSFC-00	37	CSFC-0037	100	4	Excluded (ACF)
38	CSFC-00	38	CSFC-0038	1.4	5.85387	Train
39	CSFC-00	39	CSFC-0039	0.2	6.69897	Train
40	CSFC-00	40	CSFC-0040	0.1	7	Train
41	CSFC-00	41	CSFC-0041	0.03	7.52288	Train
42	CSFC-00	42	CSFC-0042	7.2	5.14267	Train
43	CSFC-00	43	CSFC-0043	100	4	Train
44	CSFC-00	44	CSFC-0044	100	4	Train
45	CSFC-00	45	CSFC-0045	30	4.52288	Train
46	CSFC-00	46	CSFC-0046	47.2	4.32606	External
47	CSFC-00	47	CSFC-0047	94	4.02687	Train
48	CSFC-00	48	CSFC-0048	34.6	4.46092	Train
49	CSFC-00	49	CSFC-0049	0.7	6.1549	Train
50	CSFC-00	50	CSFC-0050	0.3	6.52288	Train
51	CSFC-00	51	CSFC-0051	1.1	5.95861	Train
52	CSFC-00	52	CSFC-0052	4	5.39794	Train
53	CSFC-00	53	CSFC-0053	2.3	5.63827	Train
54	CSFC-00	54	CSFC-0054	22	4.65758	Train
55	CSFC-00	55	CSFC-0055	34.2	4.46597	Train
56	CSFC-00	56	CSFC-0056	17.5	4.75696	Train
57	CSFC-00	57	CSFC-0057	100	4	Excluded (ACF)
58	CSFC-00	58	CSFC-0058	3.3	5.48149	Train
59	CSFC-00	59	CSFC-0059	100	4	Excluded (ACF)
60	CSFC-00	60	CSFC-0060	0.7	6.1549	Train
61	CSFC-00	61	CSFC-0061	100	4	External
62	CSFC-00	62	CSFC-0062	100	4	Train
63	CSFC-00	63	CSFC-0063	0.5	6.30103	External
64	CSFC-00	64	CSFC-0064	3	5.52288	Train
65	CSFC-00	65	CSFC-0065	0.7	6.1549	External
66	CSFC-00	66	CSFC-0066	0.3	6.52288	External
67	CSFC-00	67	CSFC-0067	0.2	6.69897	External
68	CSFC-00	68	CSFC-0068	0.1	7	Train
69	CSFC-00	69	CSFC-0069	0.6	6.22185	Train
70	CSFC-00	70	CSFC-0070	0.2	6.69897	Train
71	CSFC-00	71	CSFC-0071	14	4.85387	Excluded (ACF)
72	CSFC-00	72	CSFC-0072	0.3	6.52288	Train
73	CSFC-00	73	CSFC-0073	1.9	5.72125	Train
74	CSFC-00	74	CSFC-0074	0.2	6.69897	Train
75	CSFC-00	75	CSFC-0075	25	4.60206	Excluded (ACF)
76	CSFC-00	76	CSFC-0076	0.2	6.69897	Train
77	CSFC-00	77	CSFC-0077	0.9	6.04576	Train
78	CSFC-00	78	CSFC-0078	0.2	6.69897	Train
79	CSFC-00	79	CSFC-0079	0.4	6.39794	Train
80	CSFC-00	80	CSFC-0080	1.7	5.76955	Train
81	CSFC-00	81	CSFC-0081	2.5	5.60206	External
82	CSFC-00	82	CSFC-0082	0.2	6.69897	Train
83	CSFC-00	83	CSFC-0083	54	4.26761	Excluded (ACF)
84	CSFC-00	84	CSFC-0084	0.2	6.69897	External
85	CSFC-00	85	CSFC-0085	0.2	6.69897	Train
86	CSFC-00	86	CSFC-0086	0.3	6.52288	Train
87	CSFC-00	87	CSFC-0087	8.7	5.06048	External
88	CSFC-00	88	CSFC-0088	100	4	Excluded (ACF)
89	CSFC-00	89	CSFC-0089	0.1	7	Train
90	CSFC-00	90	CSFC-0090	11.5	4.9393	Excluded (ACF)
91	CSFC-00	91	CSFC-0091	5.3	5.27572	Train
92	CSFC-00	92	CSFC-0092	0.9	6.04576	Train
93	CSFC-00	93	CSFC-0093	2.5	5.60206	Train
94	CSFC-00	94	CSFC-0094	11.5	4.9393	Train
95	CSFC-00	95	CSFC-0095	24.5	4.61083	External
96	CSFC-00	96	CSFC-0096	18.8	4.72584	Train
97	CSFC-00	97	CSFC-0097	16	4.79588	Train
98	CSFC-00	98	CSFC-0098	100	4	Train
99	CSFC-00	99	CSFC-0099	5.8	5.23657	Train
100	CSFC-00	100	CSFC-00100	0.07	7.1549	Excluded (ACF)
101	CSFC-00	101	CSFC-00101	0.3	6.52288	Train
102	CSFC-00	102	CSFC-00102	0.2	6.69897	Train
103	CSFC-00	103	CSFC-00103	3.1	5.50864	Train
104	CSFC-00	104	CSFC-00104	0.5	6.30103	Train
105	CSFC-0	1	CSFC-01	1.2	5.92082	Train
106	CSFC-0	2	CSFC-02	0.3	6.52288	Train
107	CSFC-0	3	CSFC-03	0.4	6.39794	External
108	CSFC-0	4	CSFC-04	0.8	6.09691	Train
109	CSFC-0	5	CSFC-05	5.7	5.24413	Train
110	CSFC-0	6	CSFC-06	0.3	6.52288	External
111	CSFC-0	7	CSFC-07	0.5	6.30103	Train
112	CSFC-0	8	CSFC-08	>100	NAN	Excluded (Pot)
113	CSFC-0	9	CSFC-09	1.4	5.85387	Excluded (ACF)
114	CSFC-0	10	CSFC-010	0.3	6.52288	Train
115	CSFC-0	11	CSFC-011	0.3	6.52288	Train
116	CSFC-0	12	CSFC-012	>100	NAN	Excluded (Pot)
117	CSFC-0	13	CSFC-013	>100	NAN	Excluded (Pot)
118	CSFC-0	14	CSFC-014	>100	NAN	Excluded (Pot)
119	CSFC-0	15	CSFC-015	>100	NAN	Excluded (Pot)
120	CSFC-0	16	CSFC-016	>100	NAN	Excluded (Pot)
121	CSFC-0	17	CSFC-017	>100	NAN	Excluded (Pot)
122	CSFC-0	18	CSFC-018	>100	NAN	Excluded (Pot)
123	CSFC-0	19	CSFC-019	>100	NAN	Excluded (Pot)
124	CSFC-0	20	CSFC-020	>100	NAN	Excluded (Pot)
125	CSFC-0	21	CSFC-021	>100	NAN	Excluded (Pot)
126	CSFC-0	22	CSFC-022	>100	NAN	Excluded (Pot)
127	CSFC-0	23	CSFC-023	>100	NAN	Excluded (Pot)
128	CSFC-0	24	CSFC-024	>100	NAN	Excluded (Pot)
129	CSFC-0	25	CSFC-025	>100	NAN	Excluded (Pot)
130	CSFC-0	26	CSFC-026	46	4.33724	Train
131	CSFC-0	27	CSFC-027	0.3	6.52288	Train
132	CSFC-0	28	CSFC-028	0.09	7.04576	Excluded (ACF)
133	CSFC-0	29	CSFC-029	0.6	6.22185	Excluded (ACF)
134	CSFC-0	30	CSFC-030	0.3	6.52288	Train
135	CSFC-0	31	CSFC-031	0.1	7	Train
136	CSFC-0	32	CSFC-032	<0.02	NAN	Excluded (Pot)
137	CSFC-0	33	CSFC-033	0.01	8	Train
138	CSFC-0	34	CSFC-034	0.2	6.69897	External
139	CSFC-0	35	CSFC-035	>100	NAN	Excluded (Pot)
140	CSFC-0	36	CSFC-036	>100	NAN	Excluded (Pot)
141	CSFC-0	37	CSFC-037	>100	NAN	Excluded (Pot)
142	CSFC-0	38	CSFC-038	>100	NAN	Excluded (Pot)
143	CSFC-0	39	CSFC-039	>100	NAN	Excluded (Pot)
144	CSFC-0	40	CSFC-040	>100	NAN	Excluded (Pot)
145	CSFC-0	41	CSFC-041	>100	NAN	Excluded (Pot)

## Sheet: Predictions
Comp. No.	Name	pEC50 (Obs)	pEC50 (Pred)	Set		pEC50 (Obs): Experimental pEC50
2	CSFC-002	7.7	7.3687	Train		pEC50 (Pred): pEC50 value predicted by the model
3	CSFC-003	6.22	6.8149	Train
4	CSFC-004	7	6.7999	Train
5	CSFC-005	7.7	6.7891	External
6	CSFC-006	5.8	6.5856	Train
7	CSFC-007	6.22	6.8367	External
8	CSFC-008	6.3	6.5523	Train
9	CSFC-009	7.7	7.0208	Train
10	CSFC-0010	7	6.6232	Train
11	CSFC-0011	6.52	6.828	Train
12	CSFC-0012	7	6.8492	Train
13	CSFC-0013	7	6.8708	External
14	CSFC-0014	7	6.823	Train
15	CSFC-0015	6.52	6.9737	Train
16	CSFC-0016	6.52	6.9539	Train
17	CSFC-0017	6	6.4999	Train
18	CSFC-0018	6.22	6.1376	Train
19	CSFC-0019	6.4	6.4749	Train
20	CSFC-0020	5.77	6.5208	External
21	CSFC-0021	7.22	6.6644	Train
22	CSFC-0022	5.39	5.932	External
23	CSFC-0023	6.22	6.0909	Train
24	CSFC-0024	7.3	6.6378	External
25	CSFC-0025	6.7	6.7078	External
27	CSFC-0027	5.92	6.227	External
28	CSFC-0028	5.64	6.6857	Train
29	CSFC-0029	6.7	6.5221	Train
30	CSFC-0030	6.52	5.9349	Train
32	CSFC-0032	6.7	6.8739	Train
35	CSFC-0035	7.7	7.561	Train
36	CSFC-0036	7.7	7.0067	Train
38	CSFC-0038	5.85	6.7416	Train
39	CSFC-0039	6.7	6.9501	Train
40	CSFC-0040	7	6.6922	Train
41	CSFC-0041	7.52	6.9603	Train
42	CSFC-0042	5.14	5.047	Train
43	CSFC-0043	4	4.3402	Train
44	CSFC-0044	4	3.9184	Train
45	CSFC-0045	4.52	4.4331	Train
46	CSFC-0046	4.33	4.2707	External
47	CSFC-0047	4.03	4.3286	Train
48	CSFC-0048	4.46	4.3796	Train
49	CSFC-0049	6.15	6.3903	Train
50	CSFC-0050	6.52	6.5485	Train
51	CSFC-0051	5.96	6.3299	Train
52	CSFC-0052	5.4	5.3272	Train
53	CSFC-0053	5.64	5.6654	Train
54	CSFC-0054	4.66	4.8364	Train
55	CSFC-0055	4.47	4.1981	Train
56	CSFC-0056	4.76	4.2107	Train
58	CSFC-0058	5.48	5.8416	Train
60	CSFC-0060	6.15	6.3618	Train
61	CSFC-0061	4	4.616	External
62	CSFC-0062	4	4.5355	Train
63	CSFC-0063	6.3	5.8553	External
64	CSFC-0064	5.52	5.7805	Train
65	CSFC-0065	6.15	6.1795	External
66	CSFC-0066	6.52	6.1741	External
67	CSFC-0067	6.7	6.3001	External
68	CSFC-0068	7	6.7431	Train
69	CSFC-0069	6.22	6.1879	Train
70	CSFC-0070	6.7	6.1975	Train
72	CSFC-0072	6.52	6.3161	Train
73	CSFC-0073	5.72	6.0275	Train
74	CSFC-0074	6.7	6.0831	Train
76	CSFC-0076	6.7	6.6017	Train
77	CSFC-0077	6.05	6.0271	Train
78	CSFC-0078	6.7	6.0741	Train
79	CSFC-0079	6.4	6.1849	Train
80	CSFC-0080	5.77	5.8506	Train
81	CSFC-0081	5.6	5.9457	External
82	CSFC-0082	6.7	6.4079	Train
84	CSFC-0084	6.7	7.0171	External
85	CSFC-0085	6.7	6.7607	Train
86	CSFC-0086	6.52	6.6367	Train
87	CSFC-0087	5.06	5.8632	External
89	CSFC-0089	7	6.5187	Train
91	CSFC-0091	5.28	5.1124	Train
92	CSFC-0092	6.05	6.4893	Train
93	CSFC-0093	5.6	5.8299	Train
94	CSFC-0094	4.94	5.2633	Train
95	CSFC-0095	4.61	4.6215	External
96	CSFC-0096	4.73	4.9999	Train
97	CSFC-0097	4.8	4.9401	Train
98	CSFC-0098	4	3.8615	Train
99	CSFC-0099	5.24	5.3819	Train
101	CSFC-00101	6.52	6.436	Train
102	CSFC-00102	6.7	6.5241	Train
103	CSFC-00103	5.51	5.7788	Train
104	CSFC-00104	6.3	6.7638	Train
105	CSFC-01	5.92	5.7779	Train
106	CSFC-02	6.52	6.5991	Train
107	CSFC-03	6.4	6.9527	External
108	CSFC-04	6.1	6.8692	Train
109	CSFC-05	5.24	6.0464	Train
110	CSFC-06	6.52	6.0736	External
111	CSFC-07	6.3	6.2643	Train
114	CSFC-010	6.52	6.067	Train
115	CSFC-011	6.52	6.2999	Train
130	CSFC-026	4.34	4.0772	Train
131	CSFC-027	6.52	6.4259	Train
134	CSFC-030	6.52	6.848	Train
135	CSFC-031	7	6.3046	Train
137	CSFC-033	8	6.7596	Train
138	CSFC-034	6.7	6.3424	External
